# Supplementary material for: Characterization of Sigma-2 Receptor—Specific Binding Sites Using [3H]DTG and [125I]RHM-4
Source: Pharmaceuticals (Basel). 2022 Dec 15;15(12):1564. doi: 10.3390/ph15121564 (PMC9784403; doi:10.3390/ph15121564)
Supplement: Supplementary file 1 [file pharmaceuticals-15-01564-s001.zip]

Archive with 1 entries (1 files):
- pharmaceuticals-2050125-supplementary.pdf
